# Supplementary material for: Biosynthetic gene clusters with biotechnological applications in novel Antarctic isolates from Actinomycetota
Source: Appl Microbiol Biotechnol. 2024 May 8;108(1):325. doi: 10.1007/s00253-024-13154-x (PMC11078813; doi:10.1007/s00253-024-13154-x)
Supplement: Supplementary file 3 — Supplementary file3 (XLSX 36 KB) [file 253_2024_13154_MOESM3_ESM.xlsx]

## Sheet: Genome_metadata
Assembly Accession	Assembly BioProject Accession	Assembly BioSample Accession	Assembly BioSample Description Organism Name	Assembly Level	Assembly Stats Total Sequence Length	Collection date	Broad-scale environmental context	Local-scale environmental context	environmental medium	Geographic location	Host	Isolation and growth condition	Latitude and longitude	Project name	Reference for biomaterial	Isolation source	Sample storage location	Growth media	Depth	Elevation	Continent
GCA_021538675.1	PRJNA785363	SAMN23554579	Paenarthrobacter sp. AR 02	Scaffold	4423496	2016-08	Water Biome	Lake	Water	India: Lampokhari Lake, Aritar, Sikkim	NA	LB Medium	27.1866 N 88.6764 E	NA	NA	water	NA	NA	NA	NA	Asia
GCA_020662095.1	PRJNA762542	SAMN21397803	Micrococcus luteus	Contig	2416594	2018-09-10	Ground Water	Water	Water	India: Purbasthali, West Bengal	NA	LB medium	23.23 N 88.21 E	NA	NA	ground water	NA	NA	NA	NA	Asia
GCA_005502825.1	PRJNA414404	SAMN08712270	Kocuria sp. 2SI	Contig	2971145	2015-09-17	alpine	spring	water	Italy: Trento	NA	missing	46.01 N 10.52 E	NA	NA	alpine spring water	NA	NA	NA	NA	Europe
GCA_025548615.1	PRJNA781474	SAMN23282419	Arthrobacter sp. A2-55	Contig	4401410	2008-10	Uranium mine water	Urgeiria mine	Mine water	Portugal: Urgeiria	NA	Water, R2A medium, 25-30C, aerobic	40.30 N 7.53 W	NA	16S rRNA KF441604	uranium mine water	NA	NA	10 cm	NA	Europe
GCA_027587375.1	PRJNA849160	SAMN29041636	Arthrobacter sp. B2a2-09	Scaffold	5454676	2015-01-01	groundwater	subsurface	aquifer	Germany: Hainich	NA	NA	51.06 N 10.25 E	NA	NA	NA	NA	NA	20 m	NA	Europe
GCA_003061105.1	PRJNA420393	SAMN08111075	Arthrobacter sp. HMWF013	Scaffold	4611749	2012-07	small lake	lake	water	USA: Michigan, Powell Township, Upper Pine Lake	NA	NA	46.8882 N 87.9067 W	NA	NA	NA	Bloomington, IN	NA	1m	NA	North America
GCA_026393275.1	PRJNA852163	SAMN30025983	Arthrobacter sp.	Contig	3958099	2018-10-18	lake water column microbiome	NA	not applicable	France: Besse-et-Saint-Anastaise, Lac Pavin	NA	NA	45.4990 N 2.8869 E	NA	NA	lake water column	NA	NA	70 m	NA	Europe
GCA_000816565.1	PRJNA270909	SAMN03271689	Arthrobacter sp. L77	Scaffold	3608439	2010-03-29	Lake	Lake	Water	India: Leh	NA	R2A Agar Medium, 25 degree Celsius	33.82 N 78.59 E	NA	No report	NA	NA	NA	10 cm	NA	Asia
GCA_019575955.1	PRJNA750280	SAMN20447754	Nesterenkonia pannonica	Complete Genome	2699453	2017	Park	soda pan	water	Hungary	NA	https://doi.org/10.1099/ijsem.0.002263	46.46 N 19.09 E	NA	https://doi.org/10.1099/ijsem.0.002263	NA	NA	NA	50 cm	NA	Europe
GCA_001968825.1	PRJNA340196	SAMN05687756	Tersicoccus sp. Bi-70	Contig	3479503	2015-06-20	ENVO:00000873	ENVO:00000105	ENVO:00002042	Japan: Lake Biwa, Shiga Prefecture	NA	1/2 strength ZoBell + 1/3 strength aged seawater	35.45 N 136.19 E	NA	NA	surface freshwater	NA	NA	1 m	NA	Asia
GCA_017355335.1	PRJNA672086	SAMN16555824	Micrococcus luteus	Contig	2372486	2015	[ENVO:00000067]|[ENVO:00012408]	[ENVO:00012408]	[ENVO:00005792]	USA: Wind Cave National Park, South Dakota	NA	https://pubmed.ncbi.nlm.nih.gov/30534116/	43.57 N 103.44 W	NA	https://pubmed.ncbi.nlm.nih.gov/30534116/	NA	NA	NA	-200m	NA	North America
GCA_019977295.1	PRJDB11299	SAMD00283292	Arthrobacter sp. StoSoilB20	Complete Genome	4784108	2018-12	soil microbiome	metabolite treated soil	soil	Japan:Kyoto, Kameoka	not applicable	missing	34.9993438 N 135.5521939 E	Genome sequencing and assembly of Arthrobacter isolates derived from tobacco roots and metabolite-treated soils	missing	NA	NA	NA	NA	NA	Asia
GCA_019977375.1	PRJDB11299	SAMD00283296	Arthrobacter sp. NicSoilB11	Complete Genome	4653565	2020-02	soil microbiome	metabolite treated soil	soil	Japan:Kyoto, Kameoka	not applicable	missing	34.9993438 N 135.5521939 E	Genome sequencing and assembly of Arthrobacter isolates derived from tobacco roots and metabolite-treated soils	missing	NA	NA	NA	NA	NA	Asia
GCA_030209835.1	PRJNA953780	SAMN34123763	Arthrobacter sp. efr-133-R2A-120	Contig	5124622	NA	Forest-adjacent experimental field	NA	NA	USA: midwestern states	Arabidopsis thaliana	28C, R2A plates	NA	NA	NA	root/leaf	NA	NA	NA	NA	North America
GCA_001428335.1	PRJNA298127	SAMN04155666	Arthrobacter sp. Soil762	Scaffold	4526559	2013	Agricultural soil	greenhouse	soil	Germany:Cologne	Arabidopsis thaliana	Limiting dilution	50.958 N 6.856 E	NA	genome	NA	MPIPZ	TSB	NA	NA	Europe
GCA_030209795.1	PRJNA953780	SAMN34123764	Arthrobacter sp. efr-133-R2A-63	Contig	4425045	NA	Forest-adjacent experimental field	NA	NA	USA: midwestern states	Arabidopsis thaliana	28C, R2A plates	NA	NA	NA	root/leaf	NA	NA	NA	NA	North America
GCA_030209335.1	PRJNA953780	SAMN34123790	Pseudarthrobacter sp. fls2-241-R2A-168	Contig	4884402	NA	Forest-adjacent experimental field	NA	NA	USA: midwestern states	Arabidopsis thaliana	28C, R2A plates	NA	NA	NA	root/leaf	NA	NA	NA	NA	North America
GCA_001423745.1	PRJNA297956	SAMN04151732	Arthrobacter sp. Leaf337	Contig	5201172	2013-06	A. thaliana leaf	natural site	leaf	Switzerland:Zurich	Arabidopsis thaliana	Colony picking	47.4816806 N 8.21754722 E	NA	genome	NA	ETH Switzerland:Zurich	NA	NA	NA	Europe
GCA_019977355.1	PRJDB11299	SAMD00283295	Arthrobacter sp. NicSoilB8	Complete Genome	5171632	2020-02	soil microbiome	metabolite treated soil	soil	Japan:Kyoto, Kameoka	not applicable	missing	34.9993438 N 135.5521939 E	Genome sequencing and assembly of Arthrobacter isolates derived from tobacco roots and metabolite-treated soils	missing	NA	NA	NA	NA	NA	Asia
GCA_003600155.1	PRJNA482216	SAMN09694786	Nesterenkonia muleiensis	Contig	3676111	2016-06-01	populus euphratica forest	forest	plant	China: Xinjiang Province	Populus euphratica	marine broth at 30 centigrade	43.83 N 90.29 E	NA	NA	sap	NA	NA	NA	NA	Asia
GCA_019976975.1	PRJDB11299	SAMD00283280	Arthrobacter sp. NtRootA1	Complete Genome	5279883	2019-01	olant microbiome tobacco root	tobacco root	root	Japan:Kyoto, Kameoka	Nicotiana tabacum	missing	34.9993438 N 135.5521939 E	Genome sequencing and assembly of Arthrobacter isolates derived from tobacco roots and metabolite-treated soils	missing	NA	NA	NA	NA	NA	Asia
GCA_030209295.1	PRJNA953780	SAMN34123791	Pseudarthrobacter sp. lyk4-40-TYG-27	Contig	4557169	NA	Forest-adjacent experimental field	NA	NA	USA: midwestern states	Arabidopsis thaliana	28C, R2A plates	NA	NA	NA	root/leaf	NA	NA	NA	NA	North America
GCA_019977235.1	PRJDB11299	SAMD00283289	Arthrobacter sp. StoSoilB5	Complete Genome	5299525	2018-12	soil microbiome	metabolite treated soil	soil	Japan:Kyoto, Kameoka	not applicable	missing	34.9993438 N 135.5521939 E	Genome sequencing and assembly of Arthrobacter isolates derived from tobacco roots and metabolite-treated soils	missing	NA	NA	NA	NA	NA	Asia
GCA_030209785.1	PRJNA953780	SAMN34123766	Arthrobacter sp. efr-133-TYG-120	Contig	4970673	NA	Forest-adjacent experimental field	NA	NA	USA: midwestern states	Arabidopsis thaliana	28C, R2A plates	NA	NA	NA	root/leaf	NA	NA	NA	NA	North America
GCA_019977315.1	PRJDB11299	SAMD00283293	Arthrobacter sp. StoSoilB22	Complete Genome	4554426	2018-12	soil microbiome	metabolite treated soil	soil	Japan:Kyoto, Kameoka	not applicable	missing	34.9993438 N 135.5521939 E	Genome sequencing and assembly of Arthrobacter isolates derived from tobacco roots and metabolite-treated soils	missing	NA	NA	NA	NA	NA	Asia
GCA_008711175.1	PRJNA563862	SAMN12690808	Nesterenkonia ebinurensis	Contig	3739891	2016-06	Populus euphratica stands at the Ebinur Lake	in Xinjiang province of China	isolated from a piece of resin on Populus euphratica	China: Ebinur Lake, Xinjiang province	Populus euphratica	The brackish resin was ground into powder, suspended and diluted by sterile water. According to the conventional dilution-plating method, serially diluted (10 fold dilutions each) samples were made and spread on the marine 2216 agar (MA; Difco) medium and incubated for up to 10 days	44.34 N 83.31 E	NA	Nesterenkonia alkaliphila JCM 19766T	NA	NA	NA	NA	NA	Asia
GCA_001423525.1	PRJNA297956	SAMN04151651	Arthrobacter sp. Leaf137	Contig	4375549	2013-10	A. thaliana leaf	natural site	leaf	Switzerland:Zurich	Arabidopsis thaliana	Colony picking	47.4816806 N 8.21754722 E	NA	NA	NA	ETH Switzerland:Zurich	R2A	NA	NA	Europe
GCA_030209755.1	PRJNA953780	SAMN34123765	Arthrobacter sp. efr-133-TYG-118	Contig	5279483	NA	Forest-adjacent experimental field	NA	NA	USA: midwestern states	Arabidopsis thaliana	28C, R2A plates	NA	NA	NA	root/leaf	NA	NA	NA	NA	North America
GCA_001428075.1	PRJNA298127	SAMN04155668	Arthrobacter sp. Soil764	Scaffold	4346402	2013	Agricultural soil	greenhouse	soil	Germany:Cologne	Arabidopsis thaliana	Limiting dilution	50.958 N 6.856 E	NA	genome	NA	MPIPZ	TSB	NA	NA	Europe
GCA_026427775.1	PRJNA329466	SAMN12872866	Arthrobacter sp. CDRTa11	Complete Genome	5161232	2013-04-15	Agricultural site	Vineyard	Plant root	Austria: National Park of Illmitz	Lepidium draba	10.1007/s00248-011-9883-y	47.46 N 16.47000000 E	NA	10.1111/1462-2920.13618	plant	NA	NA	NA	NA	Europe
GCA_019977395.1	PRJDB11299	SAMD00283297	Arthrobacter sp. NicSoilC5	Complete Genome	4691366	2020-02	soil microbiome	metabolite treated soil	soil	Japan:Kyoto, Kameoka	not applicable	missing	34.9993438 N 135.5521939 E	Genome sequencing and assembly of Arthrobacter isolates derived from tobacco roots and metabolite-treated soils	missing	NA	NA	NA	NA	NA	Asia
GCA_016878755.1	PRJNA588291	SAMN13241049	Micrococcus sp. JV4	Contig	2514496	2018-10-07	rhizosphere	rain	soil	Brazil	Chrysopogon zizanioides	LB	22.90039005 S 43.57866734 W	NA	None	rhizosphere	NA	NA	NA	NA	South America
GCA_016892645.1	PRJNA692118	SAMN17321481	Micrococcaceae bacterium RIT 802	Contig	3866216	2020-09-01	Grass field	Field	soil	USA: Hilton, NY	Lolium arundinaceum	Potato Dextrose	43.2953824 N 77.7412708 W	NA	NA	NA	NA	NA	NA	NA	North America
GCA_019977335.1	PRJDB11299	SAMD00283294	Arthrobacter sp. NicSoilB4	Complete Genome	4035286	2020-02	soil microbiome	metabolite treated soil	soil	Japan:Kyoto, Kameoka	not applicable	missing	34.9993438 N 135.5521939 E	Genome sequencing and assembly of Arthrobacter isolates derived from tobacco roots and metabolite-treated soils	missing	NA	NA	NA	NA	NA	Asia
GCA_001422665.1	PRJNA297956	SAMN04151693	Arthrobacter sp. Leaf234	Scaffold	3524245	2013-10	A. thaliana leaf	natural site	leaf	Switzerland:Zurich	Arabidopsis thaliana	FACS	47.4816806 N 8.21754722 E	NA	genome	NA	ETH Switzerland:Zurich	R2A agar	NA	NA	Europe
GCA_019977275.1	PRJDB11299	SAMD00283291	Arthrobacter sp. StoSoilB19	Complete Genome	4370703	2018-12	soil microbiome	metabolite treated soil	soil	Japan:Kyoto, Kameoka	not applicable	missing	34.9993438 N 135.5521939 E	Genome sequencing and assembly of Arthrobacter isolates derived from tobacco roots and metabolite-treated soils	missing	NA	NA	NA	NA	NA	Asia
GCA_001424565.1	PRJNA297956	SAMN04151653	Arthrobacter sp. Leaf141	Scaffold	4355205	2013-04	A. thaliana leaf	natural site	leaf	Switzerland:Zurich	Arabidopsis thaliana	Colony picking	47.4090306 N 8.47016944 E	NA	NA	NA	ETH Switzerland:Zurich	R2A	NA	NA	Europe
GCA_030208915.1	PRJNA953780	SAMN34123810	Arthrobacter sp. efr-133-TYG-104	Contig	3849934	NA	Forest-adjacent experimental field	NA	NA	USA: midwestern states	Arabidopsis thaliana	28C, R2A plates	NA	NA	NA	root/leaf	NA	NA	NA	NA	North America
GCA_024608385.1	PRJNA847593	SAMN28946086	Paenarthrobacter sp. UW852	Contig	4222426	2020-06	Seed potato production	Potato minituber endophyte	Potatoes	USA:Wisconsin	Solanum tuberosum	Tryptic Soy Agar 28C 24h	45.37 N 89.28 W	NA	University of Wisconsin	minitubers	NA	NA	NA	NA	North America
GCA_019972075.1	PRJDB11299	SAMD00283298	Arthrobacter sp. NicSoilC12	Contig	4047256	2020-02	soil microbiome	metabolite treated soil	soil	Japan:Kyoto, Kameoka	not applicable	missing	34.9993438 N 135.5521939 E	Genome sequencing and assembly of Arthrobacter isolates derived from tobacco roots and metabolite-treated soils	missing	NA	NA	NA	NA	NA	Asia
GCA_019977195.1	PRJDB11299	SAMD00283287	Arthrobacter sp. StoSoilA2	Complete Genome	4934451	2018-12	soil microbiome	metabolite treated soil	soil	Japan:Kyoto, Kameoka	not applicable	missing	34.9993438 N 135.5521939 E	Genome sequencing and assembly of Arthrobacter isolates derived from tobacco roots and metabolite-treated soils	missing	NA	NA	NA	NA	NA	Asia
GCA_030208885.1	PRJNA953780	SAMN34123811	Arthrobacter sp. fls2-241-R2A-172	Contig	4473686	NA	Forest-adjacent experimental field	NA	NA	USA: midwestern states	Arabidopsis thaliana	28C, R2A plates	NA	NA	NA	root/leaf	NA	NA	NA	NA	North America
GCA_001428325.1	PRJNA298127	SAMN04155665	Arthrobacter sp. Soil761	Scaffold	5007737	2013	Agricultural soil	greenhouse	soil	Germany:Cologne	Arabidopsis thaliana	Limiting dilution	50.958 N 6.856 E	NA	genome	NA	MPIPZ	TSB	NA	NA	Europe
GCA_001428435.1	PRJNA298127	SAMN04155675	Arthrobacter sp. Soil782	Scaffold	3422365	2013	Agricultural soil	greenhouse	soil	Germany:Cologne	Arabidopsis thaliana	Limiting dilution	50.958 N 6.856 E	NA	genome	NA	MPIPZ	TSB	NA	NA	Europe
GCA_030209745.1	PRJNA953780	SAMN34123767	Arthrobacter sp. fls2-241-R2A-200	Contig	3813896	NA	Forest-adjacent experimental field	NA	NA	USA: midwestern states	Arabidopsis thaliana	28C, R2A plates	NA	NA	NA	root/leaf	NA	NA	NA	NA	North America
GCA_030209315.1	PRJNA953780	SAMN34123788	Pseudarthrobacter sp. efr-133-R2A-89	Contig	4553351	NA	Forest-adjacent experimental field	NA	NA	USA: midwestern states	Arabidopsis thaliana	28C, R2A plates	NA	NA	NA	root/leaf	NA	NA	NA	NA	North America
GCA_001428365.1	PRJNA298127	SAMN04155667	Arthrobacter sp. Soil763	Scaffold	3540433	2013	Agricultural soil	greenhouse	soil	Germany:Cologne	Arabidopsis thaliana	Limiting dilution	50.958 N 6.856 E	NA	NA	NA	MPIPZ	TSB	NA	NA	Europe
GCA_030209355.1	PRJNA953780	SAMN34123789	Pseudarthrobacter sp. fls2-241-R2A-127	Contig	4696413	NA	Forest-adjacent experimental field	NA	NA	USA: midwestern states	Arabidopsis thaliana	28C, R2A plates	NA	NA	NA	root/leaf	NA	NA	NA	NA	North America
GCA_030433895.1	PRJNA937792	SAMN33420055	Arthrobacter sp. PsM3	Contig	4692878	2019-07	agricultural	phyllosphere	leaf samples	USA: New York, Ithaca	Pisum sativum	https://wiki.bugwood.org/Kings_medium_B	42.46 N 76.28 W	NA	not applicable	NA	NA	NA	NA	NA	North America
GCA_001428005.1	PRJNA298127	SAMN04155660	Arthrobacter sp. Soil736	Scaffold	5887135	2013	Agricultural soil	greenhouse	soil	Germany:Cologne	Arabidopsis thaliana	Limiting dilution	50.958 N 6.856 E	NA	NA	NA	MPIPZ	TSB	NA	NA	Europe
GCA_001422645.1	PRJNA297956	SAMN04151612	Arthrobacter sp. Leaf69	Scaffold	4140548	2013-05	A. thaliana leaf	natural site	leaf	Switzerland:Zurich	Arabidopsis thaliana	Colony picking	47.4227222 N 8.54866666 E	NA	genome	NA	ETH Switzerland:Zurich	R2A	NA	NA	Europe
GCA_025960325.1	PRJNA892289	SAMN31373663	Arthrobacter sp. YA7-1	Complete Genome	4453085	2021-03	NA	NA	NA	Taiwan: IPMB, Academia Sinica, Taipei	Solanum lycopersicum	NA	25.04253260 N 121.61526631 E	NA	NA	Tomato (Solanum lycopersicum) cultivar KnowYou301 rhizosphere	NA	NA	NA	NA	Asia
GCA_030208875.1	PRJNA953780	SAMN34123812	Pseudarthrobacter sp. MEB009	Contig	4281525	NA	NA	NA	NA	USA: midwestern states	Arabidopsis thaliana	28C, R2A plates	NA	NA	NA	root/leaf	NA	NA	NA	NA	North America
GCA_019977255.1	PRJDB11299	SAMD00283290	Arthrobacter sp. StoSoilB13	Complete Genome	4956288	2018-12	soil microbiome	metabolite treated soil	soil	Japan:Kyoto, Kameoka	not applicable	missing	34.9993438 N 135.5521939 E	Genome sequencing and assembly of Arthrobacter isolates derived from tobacco roots and metabolite-treated soils	missing	NA	NA	NA	NA	NA	Asia
GCA_021483115.1	PRJNA795294	SAMN24705821	Arthrobacter ramosus	Scaffold	5245857	NA	NA	NA	NA	China	NA	NA	NA	NA	NA	NA	NA	NA	NA	NA	Asia
GCA_018215265.1	PRJNA673057	SAMN16585442	Paenarthrobacter sp. GOM3	Scaffold	4418999	2015	marine environment	marine sublitteral zone	sediment	Mexico: Gulf of Mexico	NA	1 g of marine sediment was added to 50 mL of minimum medium composed with phenanthrene 0.01% w/v as a sole carbon source.	18.44 N 94.30 W	NA	missing	marine sediment	NA	NA	275 m	0	North America
GCA_023273875.1	PRJNA821921	SAMN27159526	Pseudarthrobacter sp. SSS035	Complete Genome	5033649	2017-10-15	cave biome	cave room	limestone	Canada:Iron Curtain Cave, Chilliwack, British Columbia	NA	nutrient agar, R2A, 9 degrees Celsius	49.10636 N 121.64067 W	NA	Cave biomineralization: crystal formations and morphologies created by cave bacteria isolated from popcorn and soda straw speleothems of Iron Curtain Cave, Chilliwack, BC	NA	NA	NA	0	0	North America
GCA_022565855.1	PRJNA786453	SAMN23672898	Nesterenkonia sp. AY15	Contig	2801785	2017-10	salt lake	lakeside	sediment	China: Tibetan lake	NA	CM	33.26 N 80.27 E	NA	no	sediment	NA	NA	0.5m	4311	Asia
GCA_000946635.1	PRJNA271945	SAMN03280120	Micrococcus sp. MS-ASIII-49	Contig	2440726	2011-07-13	Brazilian savannah	stream	sediment	Brazil: Iron Quadrangle, Minas Gerais	NA	10.1371/journal.pone.0095655	19.9797 S 43.8214 W	NA	Bacteria and Genes Involved in Arsenic Speciation in Sediment Impacted by Long-Term Gold Mining	NA	NA	NA	up to 1.0 cm	742m	South America
GCA_001663775.1	PRJNA306410	SAMN04349877	Arthrobacter sp. B6	Scaffold	4663437	2011-05	As-contaminated aquifer sediment	basin	sediment	China: Datong Basin	NA	Aerobic	39.4899 N 112.915 E	NA	standards in genomics sciences	As-contaminated aquifer sediment	NA	NA	10m below soil surface	1100m	Asia
GCA_009735315.1	PRJNA591114	SAMN13352299	Kocuria sediminis	Scaffold	3925865	2010-10	sediment	sediment	TSA	India	NA	NA	11.7 N 75.5 E	NA	Kocuria sediminis sp. nov., isolated from a marine sediment sample.	marine sediment	NA	NA	NA	NA	Asia
GCA_008580665.1	PRJDB8509	SAMD00178857	Zafaria cholistanensis	Scaffold	3291617	2014-10-08	not applicable	Hot and dry weather of Cholistan desert	Soil sediment	Pakistan:Cholistan desert	NA	pH 6.0-9.0 (optimum pH 7-8) at 28-45 oC (optimum 37 oC) and could tolerate 0-16% NaCl (optimum 2%)	29.2501 N 72.4194 E	Diversity of Thermophilic Bacteria in Hot Springs and Desert Soil of Pakistan and Identification of Some Novel Species of Bacteria	missing	NA	NA	NA	NA	NA	Asia
GCA_020982705.1	PRJNA717072	SAMN18477525	Micrococcus luteus	Scaffold	2616865	2012-02-01	ENVO:00000446	ENVO:01001246	ENVO:00000003	Mexico: San Luis Potosi	Sphaeralcea angustifolia	missing	23.4 N 100.4 W	NA	missing	ENVO:00000003	NA	NA	0 cm	1557	North America
GCA_013393175.1	PRJNA474423	SAMN09303054	Paenarthrobacter nitroguajacolicus	Scaffold	4960716	2017-06-01	not collected	not collected	soil	China: Wuhan	NA	not collected	not collected	NA	not applicable	NA	NA	NA	2cm	50m	Asia
GCA_019173455.1	PRJNA678301	SAMN16793071	Nesterenkonia sp. Act20	Contig	2930097	2010	Puna	Soil surrounding the lake	soil	Argentina: Laguna Socompa, Salta	NA	Medium modified for halophiles, containing NaCl 15 g L-1, KCl 3 g L-1, MgSO4 5 g L-1, sodium citrate 3 g L-1	24.527342 S 68.210037 W	NA	None	soil surrounding the lake	NA	NA	0	3,570 m	South America
GCA_000520595.1	PRJNA232080	SAMN02429163	Arthrobacter sp. H5	Scaffold	4325474	2007-12	Cold desert	Inland soil	Soil	Antarctica: Hatherton, Transantarctic Mountains	NA	10.1007/s00792-013-0560-6	79.92 S 157.58 E	Analysis of Bacterial genomes from soils of the Ross Sea Region	NA	NA	NA	NA	0.00-0.70 m	800-1000 m	Antarctica
GCA_018613805.1	PRJNA291433	SAMN18298981	Arthrobacter sp. ISL-48	Scaffold	4540836	2017-04	arid biome[ENVO:01001838]	slope[ENVO:00002000]|vegetation layer[ENVO:01000355]	steppe soil[ENVO:00005777]|soil organic matter[ENVO:04000008]	Chile: Atacama Desert, between Atacama Salar and Lajia lagoon	NA	PMID: 30805333	23.5020 S 67.7237 W	NA	Gonzales et al "Genomic analysis provides insights into the functional capacity of soil bacteria communities inhabiting an altitudinal gradient in the Atacama Desert." Microbiome Journal	NA	NA	NA	10cm	4480 masl	South America
GCA_030146405.1	PRJNA973116	SAMN35122792	Arthrobacter sp.	Contig	3186912	2016/2017	terrestrial biome [ENVO:00000446]	soil [ENVO:00001998]	surface soil [ENVO:02000059]	USA:Colorado,Grand_Junction	NA	NA	39.08 N 108.55 W	NA	NA	soil adjacent to human cadaver hip	NA	NA	0 m	1409 m	North America
GCA_000520495.1	PRJNA232079	SAMN02429162	Arthrobacter sp. H14	Scaffold	4266129	2007-12	Cold desert	Inland soil	Soil	Antarctica: Hatherton, Transantarctic Mountains	NA	10.1007/s00792-013-0560-6	79.92 S 157.58 E	Analysis of Bacterial genomes from soils of the Ross Sea Region	NA	NA	NA	NA	0.00-0.70 m	800-1000 m	Antarctica
GCA_024508985.1	PRJNA849167	SAMN29921385	Paenarthrobacter sp.	Scaffold	3183583	2015-11	Amazon biome	ENVO:00000266	ENVO:00005773	Brazil: Eastern Amazon	NA	NA	3.129139 S 54.954306 W	NA	NA	pasture soil	NA	NA	0-10cm	100 m	South America
GCA_030150245.1	PRJNA973116	SAMN35122909	Arthrobacter sp.	Contig	3383299	2016/2018	terrestrial biome [ENVO:00000446]	soil [ENVO:00001998]	surface soil [ENVO:02000059]	USA:Texas,Huntsville	NA	NA	30.74 N 95.47 W	NA	NA	soil adjacent to human cadaver hip	NA	NA	0 m	105 m	North America
GCA_020982825.1	PRJNA717072	SAMN18477522	Micrococcus luteus	Contig	2512156	2014-06-01	ENVO:00000446	ENVO:01001246	ENVO:01001044	Mexico: Michoacan	NA	missing	20.07 N 102.39 W	NA	missing	soil	NA	NA	30 cm	1530	North America
GCA_010214965.1	PRJNA590347	SAMN13324991	Kocuria indica	Contig	3010594	2018-05	Forest soil in Bochum, Germany	Non-rhizosphere soil	wet mud	Germany: Querenburg, Bochum	NA	Soil extract medium	51.450861 N 7.254250 E	NA	MN689807	Forest non-rhizosphere soil	NA	NA	30 centimeters	102 meters	Europe
GCA_001263635.1	PRJDB3373	SAMD00024044	Arthrobacter sp. Hiyo6	Contig	2594729	2012-07	bulk soil	bulk soil	soil	Japan:Miyagi, Sendai, Miyagino-ku, Gamou	NA	NA	38.1520 N 141.0042 E	Microbial genome analysis of tsunami-affected soil	NA	NA	NA	NA	5 cm	1 m	Asia
GCA_000520555.1	PRJNA232074	SAMN02429165	Arthrobacter sp. Br18	Scaffold	3544125	2007-12	Cold desert	Inland soil	Soil	Antarctica: Britannia, Transantarctic Mountains	NA	10.1007/s00792-013-0560-6	79.92 S 157.58 E	Analysis of Bacterial genomes from soils of the Ross Sea Region	Unpublished	NA	NA	NA	0.00-0.70 m	800-1000 m	Antarctica
GCA_026013155.1	PRJNA884990	SAMN31062229	Paenarthrobacter sp. PAE-2	Scaffold	4512878	2019-02-25	Soil	Waste contaminated soil	Soil	India: Kolkata	NA	10.1016/j.chemosphere.2012.10.101	22.5373 N 88.4334 E	NA	https://doi.org/10.1016/j.chemosphere.2012.10.101	NA	NA	NA	30 cm	9.14 m	Asia
GCA_018613755.1	PRJNA291433	SAMN18298985	Arthrobacter sp. ISL-72	Scaffold	4981528	2017-04	arid biome[ENVO:01001838]	slope[ENVO:00002000]|vegetation layer[ENVO:01000355]	steppe soil[ENVO:00005777]|soil organic matter[ENVO:04000008]	Chile: Atacama Desert, between Atacama Salar and Lajia lagoon	NA	PMID: 30805333	23.5020 S 67.7237 W	NA	Gonzales et al "Genomic analysis provides insights into the functional capacity of soil bacteria communities inhabiting an altitudinal gradient in the Atacama Desert." Microbiome Journal	NA	NA	NA	10cm	4480 masl	South America
GCA_018613775.1	PRJNA291433	SAMN18298984	Arthrobacter sp. ISL-69	Scaffold	5081770	2017-04	arid biome[ENVO:01001838]	slope[ENVO:00002000]|vegetation layer[ENVO:01000355]	steppe soil[ENVO:00005777]|soil organic matter[ENVO:04000008]	Chile: Atacama Desert, between Atacama Salar and Lajia lagoon	NA	PMID: 30805333	23.5020 S 67.7237 W	NA	Gonzales et al "Genomic analysis provides insights into the functional capacity of soil bacteria communities inhabiting an altitudinal gradient in the Atacama Desert." Microbiome Journal	NA	NA	NA	10cm	4480 masl	South America
GCA_019067065.1	PRJNA718347	SAMN18529478	Paenarthrobacter ureafaciens	Contig	4389510	2016-05-01	soil	shoreline [ENVO:00000486]	soil	China:Liaoning	NA	https://doi.org/10.1186/s13568-019-0782-9	not applicable	NA	None	NA	NA	NA	10 cm	0.1 m	Asia
GCA_000520475.1	PRJNA230537	SAMN02429160	Arthrobacter sp. 35/47	Scaffold	3493970	1999-01	Cold desert	Coastal soil	Soil	Antarctica: Scott Base, Ross Sea Region	NA	10.1016/j.femsec.2004.11.007	77.85 S 166.75 E	Analysis of Bacterial genomes from soils of the Ross Sea Region	Unpublished	NA	NA	NA	0.01-0.07 m	52 ft.	Antarctica
GCA_005280255.1	PRJNA540218	SAMN11525741	Arthrobacter sp. 24S4-2	Complete Genome	5563753	2017	Fildes Region	Collins icecap foreland	soil	Antarctica	NA	R2A broth, 20 degree	62.11 S 58.52 W	NA	Arthrobacter. sp	No. 24 soil	NA	NA	soil surface	17	Antarctica
GCA_018613675.1	PRJNA291433	SAMN18298986	Arthrobacter sp. ISL-85	Scaffold	4526431	2017-04	arid biome[ENVO:01001838]	slope[ENVO:00002000]|vegetation layer[ENVO:01000355]	steppe soil[ENVO:00005777]|soil organic matter[ENVO:04000008]	Chile: Atacama Desert, between Atacama Salar and Lajia lagoon	NA	PMID: 30805333	23.5020 S 67.7237 W	NA	Gonzales et al "Genomic analysis provides insights into the functional capacity of soil bacteria communities inhabiting an altitudinal gradient in the Atacama Desert." Microbiome Journal	NA	NA	NA	10cm	4480 masl	South America
GCA_000520535.1	PRJNA232076	SAMN02429166	Arthrobacter sp. H41	Scaffold	3250699	2007-12	Cold desert	Inland soil	Soil	Antarctica: Hatherton, Transantarctic Mountains	NA	10.1007/s00792-013-0560-6	79.92 S 157.58 E	Analysis of Bacterial genomes from soils of the Ross Sea Region	Unpublished	NA	NA	NA	0.00-0.70 m	800-1000 m	Antarctica
GCA_020982805.1	PRJNA717072	SAMN18477524	Micrococcus luteus	Scaffold	2601688	2012-02-01	ENVO:00000446	ENVO:01001246	ENVO:00000003	Mexico: San Luis Potosi	Sphaeralcea angustifolia	missing	23.4 N 100.4 W	NA	missing	ENVO:00000003	NA	NA	0 cm	1557	North America
GCA_024758005.1	PRJNA869781	SAMN30383189	Pseudarthrobacter sp. NS4	Complete Genome	4443991	2021-09-16	basin biome	desert	regolith	China: Qaidam Basin	NA	R2A	37.74 N 95.34 E	NA	NA	NA	NA	NA	5 cm	3183	Asia
GCA_018613835.1	PRJNA291433	SAMN18298982	Arthrobacter sp. ISL-5	Scaffold	5346341	2017-04	arid biome[ENVO:01001838]	slope[ENVO:00002000]|vegetation layer[ENVO:01000355]	steppe soil[ENVO:00005777]|soil organic matter[ENVO:04000008]	Chile: Atacama Desert, between Atacama Salar and Lajia lagoon	NA	PMID: 30805333	23.5020 S 67.7237 W	NA	Gonzales et al "Genomic analysis provides insights into the functional capacity of soil bacteria communities inhabiting an altitudinal gradient in the Atacama Desert." Microbiome Journal	NA	NA	NA	10cm	4480 masl	South America
GCA_018613795.1	PRJNA291433	SAMN18298983	Arthrobacter sp. ISL-65	Scaffold	5256617	2017-04	arid biome[ENVO:01001838]	slope[ENVO:00002000]|vegetation layer[ENVO:01000355]	steppe soil[ENVO:00005777]|soil organic matter[ENVO:04000008]	Chile: Atacama Desert, between Atacama Salar and Lajia lagoon	NA	PMID: 30805333	23.5020 S 67.7237 W	NA	Gonzales et al "Genomic analysis provides insights into the functional capacity of soil bacteria communities inhabiting an altitudinal gradient in the Atacama Desert." Microbiome Journal	NA	NA	NA	10cm	4480 masl	South America
GCA_030147325.1	PRJNA973116	SAMN35122748	Arthrobacter sp.	Contig	2963398	2016/2017	terrestrial biome [ENVO:00000446]	soil [ENVO:00001998]	surface soil [ENVO:02000059]	USA:Colorado,Grand_Junction	NA	NA	39.08 N 108.55 W	NA	NA	soil adjacent to human cadaver hip	NA	NA	0 m	1409 m	North America
GCA_013393275.1	PRJNA474423	SAMN09303052	Paenarthrobacter nitroguajacolicus	Scaffold	4845531	2017-06-01	not collected	not collected	soil	China: Wuhan	NA	not collected	not collected	NA	not applicable	NA	NA	NA	2cm	50m	Asia
GCA_001549895.1	PRJDB3373	SAMD00024045	Arthrobacter sp. Hiyo8	Complete Genome	5026722	2012-07	bulk soil	bulk soil	soil	Japan:Miyagi, Sendai, Aoba-ku, Tsutsumidori, Amamiya-machi,	NA	NA	38.1635 N 141.5216 E	Microbial genome analysis of tsunami-affected soil	NA	NA	NA	NA	5 cm	1 m	Asia
GCA_008370015.1	PRJNA521297	SAMN12305746	Paeniglutamicibacter gangotriensis	Contig	4530068	2012	polar biome [ENVO:01000339]	island [ENVO_00000098]|coast [ENVO_01000687]	soil [ENVO_00001998]	Antarctica: King George Island, Admiralty Bay	NA	10.3389/fmicb.2018.03144	62.09601 S 58.28464 W	NA	10.3389/fmicb.2018.03144	petroleum-contaminated soil collected near the petroleum pumping and storage warehouse at the Henryk Arctowski Polish Antarctic Station	NA	NA	0.15-0.2	missing	Antarctica
GCA_000582475.1	PRJNA238302	SAMN02642027	Nesterenkonia sp. AN1	Contig	3040130	2006-12-01	Antarctic soil	Soil	Soil	Miers Valley, McMurdo Region, east Antarctica	NA	10.1128/AEM.02726-10	78.098833 S 163.802900 E	NA	10.1128/AEM.02726-10	Antarctic Soil	NA	NA	surface	10 m	Antarctica
GCA_021741985.1	PRJNA763487	SAMN21439508	Micrococcus yunnanensis	Scaffold	2438317	2018-08	Copper mine	Rice field	Soil	India: Surda Copper Mine, Ghatsila, East Singhbhum	NA	complex media	22.33 N 86.26 E	NA	NA	soil	NA	NA	surface	Sea level	Asia
GCA_022606295.1	PRJNA733048	SAMN19365076	Arthrobacter bambusae	Contig	4753820	2018-05	Forest soil in Bochum, Germany	Non-rhizosphere soil	wet mud	Germany: Querenburg, Bochum	NA	Soil Extract Medium	51.4508 N 7.2542 E	NA	MZ296756	NA	NA	NA	30 centimeters	102 meters	Europe
GCA_017745255.1	PRJNA716287	SAMN18417665	Arthrobacter sp.	Scaffold	2297904	2017	not collected	not collected	not collected	Brazil	not collected	not collected	not collected	NA	NA	sugarcane dry straw soil	NA	NA	NA	NA	South America
GCA_000520575.1	PRJNA232078	SAMN02429164	Arthrobacter sp. I3	Scaffold	4747697	2007-12	Cold desert	Inland soil	Soil	Antarctica: Isca, Transantarctic Mountains	NA	10.1007/s00792-013-0560-6	79.92 S 157.58 E	Analysis of Bacterial genomes from soils of the Ross Sea Region	Unpublished	NA	NA	NA	0.05-0.70 m	800-1000 m	Antarctica
GCA_001263615.2	PRJDB3373	SAMD00024042	Arthrobacter sp. Hiyo1	Scaffold	5543883	2012-07	bulk soil	bulk soil	soil	Japan:Miyagi, Sendai, Miyagino-ku, Gamou	NA	NA	38.1520 N 141.0042 E	Microbial genome analysis of tsunami-affected soil	NA	NA	NA	NA	5 cm	1 m	Asia
GCA_018613695.1	PRJNA291433	SAMN18298987	Arthrobacter sp. ISL-95	Scaffold	4734597	2017-04	arid biome[ENVO:01001838]	slope[ENVO:00002000]|vegetation layer[ENVO:01000355]	steppe soil[ENVO:00005777]|soil organic matter[ENVO:04000008]	Chile: Atacama Desert, between Atacama Salar and Lajia lagoon	NA	PMID: 30805333	23.5020 S 67.7237 W	NA	Gonzales et al "Genomic analysis provides insights into the functional capacity of soil bacteria communities inhabiting an altitudinal gradient in the Atacama Desert." Microbiome Journal	NA	NA	NA	10cm	4480 masl	South America
GCA_023708005.1	PRJDB13574	SAMD00492352	Pseudarthrobacter sp. NCCP-2145	Scaffold	4495869	2019-11-16	mangrove forest	mangrove forest	Rhizospheric soil of mangroves plant Aviciana marina	Pakistan:Lasbella, Sonmiani, Miani Hor	NA	https://www.dsmz.de/microorganisms/medium/pdf/DSMZ_Medium220.pdf	25.400 N 66.100 E	NA	missing	Rhizospheric soil of mangrove plant, Aviciana marina	NA	NA	0.2 m	missing	Asia
GCA_018613855.1	PRJNA291433	SAMN18298980	Arthrobacter sp. ISL-30	Scaffold	4359476	2017-04	arid biome[ENVO:01001838]	slope[ENVO:00002000]|vegetation layer[ENVO:01000355]	soil organic matter[ENVO:04000008]	Chile: Atacama Desert, between Atacama Salar and Lajia lagoon	NA	PMID: 30805333	23.2886 S 67.9458 W	NA	Gonzales et al "Genomic analysis provides insights into the functional capacity of soil bacteria communities inhabiting an altitudinal gradient in the Atacama Desert." Microbiome Journal	NA	NA	NA	10cm	2870 masl	South America
GCA_001887245.1	PRJNA341787	SAMN05728458	Neomicrococcus aestuarii	Complete Genome	2667837	2014-10-30	Brassica juncea var. tumida rhizosphere	infection rate of clubroot <10%	soil	China: experimental field of the Southeast Chongqing Academy of Agricultural Sciences, Fuling, Chongqing	NA	Luria-Bertani medium at 32 centigrade	29.72 N 107.40 E	NA	no reference	NA	NA	NA	10cm	273m	Asia
GCA_018613875.1	PRJNA291433	SAMN18298979	Arthrobacter sp. ISL-28	Scaffold	5038298	2017-04	arid biome[ENVO:01001838]	slope[ENVO:00002000]|vegetation layer[ENVO:01000355]	soil organic matter[ENVO:04000008]	Chile: Atacama Desert, between Atacama Salar and Lajia lagoon	NA	PMID: 30805333	23.2886 S 67.9458 W	NA	Gonzales et al "Genomic analysis provides insights into the functional capacity of soil bacteria communities inhabiting an altitudinal gradient in the Atacama Desert." Microbiome Journal	NA	NA	NA	10cm	2870 masl	South America
GCA_029961105.1	PRJNA663466	SAMN34415083	Micrococcus sp.	Contig	3311429	2018-07	missing	missing	missing	Russia: Republic of Buryatia	NA	NA	51.195168 N 106.491027 E	NA	NA	coal	NA	NA	5-10 cm	missing	Asia
GCA_013361755.1	PRJNA622594	SAMN14571733	Sinomonas sp.	Contig	2742598	2015-11-30	Soil biome	Agriculture soil | napiergrass	Oxisol Soil	USA: Poamoho, Hawaii	NA	NA	21.5416 N 158.0875 W	NA	NA	NA	NA	NA	0-10	166.12	North America
GCA_013393245.1	PRJNA474423	SAMN09303053	Paenarthrobacter ureafaciens	Scaffold	4679052	2017-06-01	not collected	not collected	soil	China: Wuhan	NA	not collected	not collected	NA	not applicable	NA	NA	NA	2cm	50m	Asia
GCA_013362385.1	PRJNA622594	SAMN14571698	Pseudarthrobacter sp.	Contig	2464748	2015-11-30	Soil biome	Agriculture soil | napiergrass	Biochar-amended Oxisol soil	USA: Poamoho, Hawaii	NA	NA	21.5416 N 158.0875 W	NA	NA	NA	NA	NA	0-10	166.12	North America
GCA_021483235.1	PRJNA795288	SAMN24704206	Arthrobacter alkaliphilus	Scaffold	4124213	NA	a filtration substrate made from volcanic rock from Niigata, Japan	a filtration substrate made from volcanic rock	a filtration substrate	Japan: Niigata	NA	NA	NA	NA	NA	a filtration substrate made from volcanic rock	NA	NA	NA	NA	Asia
GCA_013361885.1	PRJNA622594	SAMN14571728	Pseudarthrobacter sp.	Contig	2702704	2015-11-30	Soil biome	Agriculture soil | napiergrass	Oxisol Soil	USA: Poamoho, Hawaii	NA	NA	21.5416 N 158.0875 W	NA	NA	NA	NA	NA	0-10	166.12	North America
GCA_000520515.1	PRJNA232073	SAMN02429161	Arthrobacter sp. H20	Scaffold	3436756	2007-12	Cold desert	Inland soil	Soil	Antarctica: Hatherton, Transantarctic Mountains	NA	10.1007/s00792-013-0560-6	79.92 S 157.58 E	Analysis of Bacterial genomes from soils of the Ross Sea Region	Unpublished	NA	NA	NA	0.05-0.07 m	800-1000 m	Antarctica
GCA_020982855.1	PRJNA717072	SAMN18477523	Micrococcus luteus	Contig	2532064	2014-06-01	ENVO:00000446	ENVO:01001246	ENVO:01001044	Mexico: Michoacan	NA	missing	20.07 N 102.39 W	NA	missing	soil	NA	NA	30 cm	1530	North America
GCA_030152915.1	PRJNA973116	SAMN35122968	Glutamicibacter sp.	Contig	3660985	2016/2017	terrestrial biome [ENVO:00000446]	soil [ENVO:00001998]	surface soil [ENVO:02000059]	USA:Tennessee,Knoxville	NA	NA	35.94 N 83.93 W	NA	NA	soil adjacent to human cadaver hip	NA	NA	0 m	331 m	North America
GCA_001766675.1	PRJNA343737	SAMN05792587	Arthrobacter sp. SW1	Contig	4118123	2014-05-31	Wastewater	contaminated sludge	sludge	India: Gujrat	NA	PMID: 26432787	21.62 N 73 E	NA	NA	NA	NA	NA	NA	NA	Asia
GCA_029637705.1	PRJNA951076	SAMN34032716	Citricoccus muralis	Complete Genome	3129675	2022-11-12	ENVO:00000428	ENVO:00000316	ENVO:00002160	China: Muchuan	NA	missing	28.97 N 103.90 E	NA	NA	NA	NA	NA	NA	NA	Asia
GCA_002049485.1	PRJDB5529	SAMD00074878	Paenarthrobacter ureafaciens	Contig	4568574	NA	not applicable	not applicable	waste water	Japan:Osaka	NA	http://doi.org/10.1271/bbb1961.39.1219	not applicable	Analysis of draft genome sequence of Arthrobacter sp. KI72	not applicable	NA	NA	NA	NA	NA	Asia
GCA_001013455.1	PRJNA283257	SAMN03610580	Arthrobacter sp. YC-RL1	Scaffold	4037349	2013-07-10	polluted soil	agricultural soil	soil	China: Shandong	NA	10.1016/j.biortech.2009.05.056	34.22 N 114.19 E	NA	unpublished	polluted agricultural soil	NA	NA	NA	NA	Asia
